# Supplementary material for: Efficacy and safety analysis of midazolam combined with dezocine sedation and analgesia colonoscopy in patients with inflammatory bowel disease: a prospective single-center open study
Source: Front Pharmacol. 2023 Jul 10;14:1150045. doi: 10.3389/fphar.2023.1150045 (PMC10364117; doi:10.3389/fphar.2023.1150045)
Supplement: Supplementary file 1 [file Table1.XLSX]

## Sheet: Sheet1
类型（镇静1 麻醉2 普通3 ）	性别（1=男，2=女）	年纪	体重	身高	升高	BMI	受教育程度	既往病史	手术史	抽烟	饮酒	曾经结肠镜检查	肿瘤家族史	T4(map)	T5(map)	T6(map)	T7(map)	肠镜操作前脉搏	回盲瓣脉搏	肠镜5m脉搏	肠镜结束脉搏	肠镜操作前呼吸	回盲瓣呼吸	肠镜5m呼吸	肠镜结束呼吸	肠镜操作前血氧	回盲瓣血氧	肠镜5m血氧	肠镜结束血氧	复苏时间	复苏后记忆	肠镜最疼的评分	头晕评分	疼痛评分	患者满意度	是否再次选择	是否推荐他人	并发症	穿孔	离开科室状态
1	2	36	55	158	1.58	17.4051	大学	高血压	无	无	无	是	无	106	96.3333	99.5556	78	70	63	78	62	20	18	16	20	99	99	98	99	11:00:00	记忆完全	0	0	0	10	是	是	无		没有头晕
1	2	33	51	156	1.56	16.3462	高中	无	无	无	无	是	肠癌	107.333	78.6667	88.2222	102.333	65	57	57	55	20	17	19	17	100	95	95	96	12:21:00	部分遗忘	0	0	0	10	是	是	无		步态稳定/没有头晕
1	1	32	65	172	1.72	18.8953	高中	无	无	是	是	是	无	82.6667	90.3333	82.3333	88.6667	50	60	60	63	18	18	20	17	99	97	97	98	14:08:00	记忆完全	1	0	0	10	是	是	无		没有头晕
1	1	23	60	170	1.7	17.6471	初中及以下	无	无	无	无	是	无	87	85.6667	86.1111	82.6667	64	63	78	62	20	16	17	17	98	95	93	96	11:48:00	部分遗忘	2	1	1	8	是	是	无		步态稳定/没有头晕
1	1	32	65	172	1.72	18.8953	高中	无	胆囊炎	无	无	是	无	101.333	97.6667	98.8889	112	66	61	63	62	20	18	16	16	98	99	99	99	14:25:00	记忆完全	2	0	1	10	是	是	无		步态稳定/没有头晕
1	1	37	63	176	1.76	17.8977	研究生	无	无	无	无	是	外公 肠癌	107.333	101.333	100.778	99.6667	84	74	78	77	20	17	17	17	97	97	96	97	11:30:00	部分遗忘	2	0	1	8	是	是	无		步态稳定/没有头晕
1	2	26	58	159	1.59	18.239	大学/专	无	有	无	无	是	前列腺癌	70.3333	66.3333	67.6667	67.6667	63	67	62	69	18	18	18	18	100	97	98	98		记忆完全	1	0	1	10	否	否	黏膜损伤		没有头晕
1	1	31	66	174	1.74	18.9655	初中及以下	高血压	无	无	无	是	无	111	103.667	103.111	102.333	82	69	78	82	18	20	16	20	100	100	100	100		记忆完全	0	0	0	10	是	是	无		没有头晕
1	2	32	43	156	1.56	13.7821	初中及以下	无	无	无	无	是	结肠癌	97	97	95.4444	95	75	69	70	69	18	17	16	17	100	84	95	97		记忆完全	1	2	1	9	是	是	无		需要帮助
1	2	22	50	155	1.55	16.129	大学	高血压	无	无	无	是	无	100.667	126	117.556	116	95	87	82	84	18	16	17	16	97	94	96	96		记忆完全	1	3	1	10	是	是	无		需要帮助
1	1	35	65	163	1.63	19.9387	初中及以下	糖尿病	无	无	无	是	无	82.6667	88.3333	86.4444	84.6667	78	80	83	80	19	17	18	17	100	99	98	99		记忆完全	2	1	1	10	是	是	无		没有头晕
1	2	23	42	158	1.58	13.2911	初中及以下	无	无	无	无	是	无	98.8889	108.333	101.778	98.3333	80	78	71	73	20	17	17	16	97	98	98	99		记忆完全	2	2	2	6	是	是	无		需要帮助
1	1	29	61	172	1.72	17.7326	高中	无	无	无	无	是	无	108.333	98	100.111	109.667	81	83	80	81	18	20	17	18	98	96	96	92		记忆完全	2	1	0	8	是	是	无		没有头晕
1	2	27	49	163	1.63	15.0307	初中	无	有	无	无	是	无	78.3333	85.3333	83	88.6667	77	75	77	72	19	16	18	16	99	100	98	100		部分遗忘	3	0	2	8	是	是	无		步态稳定/没有头晕
1	1	23	63	179	1.79	17.5978	高中	无	阑尾切除术	是	是	是	无	108	99	99.3333	107	59	65	64	65	20	20	17	20	99	96	96	96		记忆完全	0	0	0	9	是	是	无		步态稳定/没有头晕
1	2	34	62	159	1.59	19.4969	高中	无	胃早癌ESD	无	无	是	母亲：胃癌	91.3333	92	91.7778	84.6667	67	61	62	62	19	16	18	20	98	99	99	99		记忆完全	0	0	0	10	是	是	黏膜损伤		步态稳定/没有头晕
1	1	19	48	166	1.66	14.4578	高中	无	无	无	无	是	无	103.667	101.333	102.111	97.3333	70	76	72	66	18	17	18	17	99	97	100	98		记忆完全	0	1	0	10	是	是	无		步态稳定/没有头晕
1	1	27	61	178	1.78	17.1348	高中	无	无	无	无	是	无	94.6667	92.6667	93.3333	87	68	65	60	61	18	16	17	19	99	99	99	99		记忆完全	1	1	1	7	否	否	无		步态稳定/没有头晕
1	1	33	66	172	1.72	19.186	高中	无	无	是	是	无	胃癌	95.3333	93.3333	94	91	78	77	75	74	17	16	16	15	100	98	97	97		部分遗忘	0	0	0	8	是	是	无		步态稳定/没有头晕
1	2	24	47	155	1.55	15.1613	初中及以下	高血压	无	无	无	是	无	114.667	90.6667	98.6667	91.6667	77	76	69	70	18	18	16	17	99	99	99	100		记忆完全	1	0	1	10	是	是	无		步态稳定/没有头晕
1	2	23	41	154	1.54	13.3117	高中	无	无	无	无	是	无	95	92.3333	93.2222	93	76	77	73	75	18	17	17	17	100	99	97	97		记忆完全	0	1	0	7	是	是	无		步态稳定/没有头晕
1	1	22	61	170	1.7	17.9412	初中及以下	糖尿病	无	无	无	是	结肠癌	110.333	94.3333	99.6667	91.6667	89	82	79	79	19	16	19	17	99	100	98	97		记忆完全	0	0	0	10	是	是	无		步态稳定/没有头晕
1	2	18	41	160	1.6	12.8125	大学	无	无	无	无	是	无	84.3333	84	84.1111	81.3333	88	82	79	79	20	17	17	15	98	99	97	95		部分遗忘	3	1	3	9	是	是	无		步态稳定/没有头晕
1	2	21	49	159	1.59	15.4088	大学	无	无	无	无	是	无	91	90.6667	90.7778	85	91	80	73	74	18	18	20	17	99	94	99	99		记忆完全	3	0	3	6	否	否	出血		步态稳定/没有头晕
1	2	25	50	158	1.58	15.8228	高中	无	无	无	无	是	无	80	78.6667	79.1111	80.6667	93	84	77	72	17	16	16	16	98	99	97	99		记忆完全	0	0	0	9	是	是	无		步态稳定/没有头晕
1	1	31	65	173	1.73	18.7861	高中	无	无	是	是	是	无	92.3333	86.3333	88.3333	89.6667	88	82	87	76	18	17	20	18	99	99	100	100		记忆完全	2	0	2	7	是	是	无		步态稳定/没有头晕
1	2	24	47	159	1.59	14.7799	高中	无	无	无	无	是	无	83.6667	81.3333	82.1111	79	91	81	86	81	18	18	19	19	100	100	97	98		记忆完全	1	1	1	8	是	是	无		步态稳定/没有头晕
1	2	19	47	161	1.61	14.5963	大学	无	无	无	无	是	结肠癌	109	94	99	99.6667	76	77	72	69	19	20	17	20	99	99	94	99		记忆完全	4	0	4	7	否	否	无		步态稳定/没有头晕
1	1	20	58	176	1.76	16.4773	高中	无	无	无	是	是	无	102.667	102.333	102.444	95	78	80	76	71	20	20	18	17	99	97	93	98		记忆完全	1	0	1	10	是	是	无		步态稳定/没有头晕
1	2	20	47	161	1.61	14.5963	大学	无	无	无	无	是	父亲：肠癌	91	91	91.6667	84.6667	70	63	81	69	20	20	20	20	100	100	97	99		记忆完全	1	0	1	10	是	是	无		步态稳定/没有头晕
1	2	24	43	150	1.5	14.3333	大学	无	无	无	无	是	有	97.6667	93.3333	92.6667	96.3333	96	93	95	96	20	20	20	20	99	99	96	99		部分遗忘	0	0	0	10	是	是	无		步态稳定/没有头晕
1	2	26	56	160	1.6	17.5	大学	无	无	无	无	是	无	76.3333	85.6667	63.3333	83.3333	80	79	90	81	13	20	18	18	98	98	99	96		记忆完全	0	0	0	10	是	是	无		步态稳定/没有头晕
1	1	27	75	180	1.8	20.8333	大学	无	有	无	无	是	无	76.6667	88	84	91.3333	114	111	110	99	20	20	20	20	98	99	99	98		部分遗忘	0	0	0	10	是	是	无		步态稳定/没有头晕
1	1	23	50	165	1.65	15.1515	大学	无	无	无	无	是	无	78	81.3333	80.3333	79.6667	65	63	61	62	20	13	16	16	100	99	99	98		记忆完全	1	0	1	10	是	是	无		步态稳定/没有头晕
1	2	30	65	162	1.62	20.0617	大学	无	腹腔镜	无	无	是	无	78.3333	78.3333	80	83	65	68	66	72	20	20	20	20	98	96	97	97		记忆完全	0	0	0	10	是	是	无		步态稳定/没有头晕
1	2	26	43	163	1.63	13.1902	大学	无	无	无	无	是	无	96	103.333	88.6667	88.3333	80	84	82	84	16	20	20	20	99	97	100	100		部分遗忘	0	0	0	10	是	是	无		步态稳定/没有头晕
1	2	30	58	162	1.62	17.9012	高中	无	有	无	无	是	无	78	71.3333	74.3333	70.6667	97	100	99	95	18	20	20	16	100	100	100	100		记忆完全	0	1	0	10	是	是	无		步态稳定/没有头晕
1	1	22	50	170	1.7	14.7059	大学	无	无	是	无	是	无	69.3333	76	71	69	57	64	64	63	20	13	19	16	97	98	94	99		记忆完全	0	0	0	10	是	是	无		步态稳定/没有头晕
1	2	26	70	158	1.58	22.1519	大学	无	无	无	无	是	无	103.333	90	91.3333	92.3333	81	76	80	77	18	20	20	20	98	97	99	96		部分遗忘	0	0	0	10	是	是	无		步态稳定/没有头晕
1	2	24	52	160	1.6	16.25	研究生	无	阑尾炎术后	无	无	是	父亲、爷爷：肝癌	96.6667	96.3333	101.667	102.667	88	89	88	81	20	16	20	20	97	100	97	100		记忆完全	0	0	0	10	是	是	无		步态稳定/没有头晕
1	1	22	73	165	1.65	22.1212	大学	无	无	无	无	是	无	79	94.3333	85.3333	88.6667	93	90	87	89	20	20	20	17	100	89	98	100		部分遗忘	1	0	1	9	是	是	无		步态稳定/没有头晕
1	1	27	71	168	1.68	21.131	大学	无	无	无	是	是	无	85.3333	95.3333	91.6667	78.6667	80	81	74	81	20	20	18	20	98	98	99	96		记忆完全	0	0	0	10	是	是	无		步态稳定/没有头晕
1	1	30	70	173	1.73	20.2312	大学	无	无	无	是	是	无	98.6667	80	86	82.3333	83	69	79	70	20	20	20	16	100	99	98	99		记忆完全	1	0	1	10	是	是	无		步态稳定/没有头晕
1	1	28	55	170	1.7	16.1765	大学	无	无	无	是	是	无	107	98.6667	96.6667	100	73	77	77	78	17	14	16	20	98	97	99	98		部分遗忘	0	0	0	10	是	是	无		步态稳定/没有头晕
1	1	23	65	175	1.75	18.5714	大学	无	无	无	无	是	无	92.6667	97	96.6667	96.6667	79	77	75	79	20	20	20	20	99	98	97	93		记忆完全	2	1	1	9	是	是	无		步态稳定/没有头晕
1	2	27	52	158	1.58	16.4557	大学	无	无	无	无	是	无	72	75	68.6667	75.3333	61	63	57	60	17	20	20	17	98	100	97	98		记忆完全	0	0	0	10	是	是	无		步态稳定/没有头晕
1	1	26	75	176	1.76	21.3068	高中	无	无	无	无	是	无	104.667	90	88.6667	105.667	52	69	69	70	17	14	17	20	97	98	100	99		部分遗忘	0	0	0	10	是	是	无		步态稳定/没有头晕
1	2	24	60	163	1.63	18.4049	大学	无	无	无	无	是	食管癌	96.3333	115	104.667	114.667	85	75	74	87	20	20	20	20	99	98	100	98		记忆完全	1	0	1	8	是	是	无		步态稳定/没有头晕
1	2	27	42.5	165	1.65	12.8788	大学	无	无	无	无	是	无	91.6667	102.667	95.3333	79	77	79	77	81	20	15	20	19	98	99	95	98		记忆完全	2	0	1	9	是	是	无		步态稳定/没有头晕
1	1	24	59	170	1.7	17.3529	大学	无	无	无	无	是	无	95	87.6667	78.6667	90	65	69	65	76	20	20	17	18	98	98	97	98		记忆完全	4	1	4	6	否	否	无		步态稳定/没有头晕
1	1	20	48	171	1.71	14.0351	大学	无	无	无	无	是	无	93	107.333	101.667	92.3333	76	73	71	75	20	20	20	18	98	94	98	98		部分遗忘	0	0	0	10	是	是	无		步态稳定/没有头晕
1	1	30	62	167	1.67	18.5629	大学	无	无	无	无	是	无	89	82	94.6667	92.3333	58	56	60	62	18	20	20	16	98	100	100	99		记忆完全	0	0	0	10	是	是	无		步态稳定/没有头晕
1	2	28	55	170	1.7	16.1765	大学	无	无	无	无	是	无	92.3333	93	95	76.3333	71	71	68	60	20	20	20	18	100	99	99	99		部分遗忘	0	0	0	10	是	是	无		步态稳定/没有头晕
1	2	23	65	175	1.75	18.5714	大学	无	有	无	无	是	无	83.3333	78.6667	80	78	66	64	66	70	20	20	20	20	97	98	99	97		记忆完全	0	0	0	10	是	是	无		步态稳定/没有头晕
1	1	26	75	176	1.76	21.3068	大学	糖尿病	有	无	无	是	肠癌	80.6667	83.6667	83	77.6667	59	72	75	71	18	15	20	18	98	100	99	98		部分遗忘	0	0	0	10	是	是	无		步态稳定/没有头晕
1	2	19	55	163	1.63	16.8712	研究生	无	无	无	无	是	无	71	100	75.6667	74	61	61	61	61	20	20	20	20	100	100	100	100		记忆完全	0	0	0	10	是	是	无		步态稳定/没有头晕
1	1	25	46	157	1.57	14.6497	高中	无	无	无	无	是	无	84.3333	106.667	84.3333	84.3333	69	63	79	69	18	20	20	20	99	98	94	98		记忆完全	0	0	0	10	是	是	无		步态稳定/没有头晕
1	1	29	66	179	1.79	18.4358	高中	无	无	无	无	是	无	82.3333	85	84	89.3333	56	53	51	54	18	20	20	20	97	99	98	96		记忆完全	2	0	2	9	是	是	无		步态稳定/没有头晕
1	1	26	82	179	1.79	22.905	初中及以下	无	无	无	无	是	无	82.6667	74.3333	75.3333	75.3333	67	60	61	63	20	16	20	17	98	99	100	99		记忆完全	2	0	2	9	是	是	无		步态稳定/没有头晕
1	1	26	55	171	1.71	16.0819	大学/专	无	无	无	无	是	无	116.667	112	117.333	111	89	89	108	94	20	17	17	18	100	98	100	100		记忆完全	0	0	0	10	是	是	无		步态稳定/没有头晕
1	1	24	65	162	1.62	20.0617	大学	无	无	无	是	是	母：胃良性	104	111	115	101.667	85	90	98	93	20	20	20	20	98	100	99	100		记忆完全	0	0	0	10	是	是	无		步态稳定/没有头晕
1	2	24	43	150	1.5	14.3333	大学	无	无	无	无	是	有	68.6667	77.3333	75.6667	72.3333	99	80	89	89	18	20	20	17	98	99	99	99		记忆完全	3	0	3	8	是	是	无		步态稳定/没有头晕
1	2	26	56	160	1.6	17.5	大学	无	无	无	无	是	无	86.6667	90	87	82.3333	73	75	73	75	20	20	18	20	97	100	99	100		记忆完全	0	0	0	10	是	是	无		步态稳定/没有头晕
1	1	27	73	180	1.8	20.2778	大学	无	无	无	无	是	无	70	75.3333	72.6667	71	67	60	63	59	20	18	20	19	100	99	100	99		记忆完全	3	0	3	10	是	是	无		步态稳定/没有头晕
1	1	23	50	165	1.65	15.1515	大学	无	无	无	无	是	无	80.6667	90.3333	68.3333	71.6667	78	67	70	62	18	20	20	20	96	100	95	99		部分遗忘	2	0	2	10	是	是	无		步态稳定/没有头晕
1	2	30	65	162	1.62	20.0617	大学	无	腹腔镜	无	无	是	无	76.6667	78.3333	78	73.6667	78	73	73	76	14	18	16	15	99	99	99	98		记忆完全	0	0	0	10	是	是	无		步态稳定/没有头晕
1	2	26	43	163	1.63	13.1902	大学	无	无	无	无	是	无	71.6667	78.3333	68.6667	74.6667	82	75	78	83	20	20	20	19	99	99	100	100		记忆完全	0	1	0	10	是	是	无		步态稳定/没有头晕
1	2	30	58	162	1.62	17.9012	高中	无	有	无	无	是	无	80.3333	76	89.3333	74.3333	86	84	84	97	20	20	16	20	100	100	99	98		记忆完全	0	0	0	10	是	是	无		步态稳定/没有头晕
1	1	28	55	170	1.7	16.1765	大学	无	无	无	是	是	无	73.3333	75	81.3333	80	97	88	85	85	18	20	18	18	98	96	99	96		部分遗忘	0	0	0	10	是	是	无		步态稳定/没有头晕
1	1	23	65	175	1.75	18.5714	大学	无	无	无	无	是	无	104	101	100.667	89	85	70	70	72	18	18	18	18	99	100	99	100		记忆完全	0	1	0	10	是	是	无		步态稳定/没有头晕
1	2	27	52	158	1.58	16.4557	大学	无	无	无	无	是	无	79	79.6667	81.3333	81.3333	75	84	78	99	20	20	20	20	98	99	99	98		记忆完全	0	0	0	10	是	是	无		步态稳定/没有头晕
1	1	26	75	176	1.76	21.3068	高中	无	无	无	无	是	无	117.667	100.333	106	109.333	103	98	93	86	20	20	20	20	97	100	98	99		记忆完全	2	0	2	9	是	是	无		步态稳定/没有头晕
1	2	24	60	163	1.63	18.4049	大学	无	无	无	无	是	食管癌	76	73.3333	77	77.3333	78	78	77	78	20	20	20	20	99	96	94	95		记忆完全	0	0	0	10	是	是	无		步态稳定/没有头晕
1	2	26	46	163	1.63	14.1104	大学	无	无	无	无	是	无	127.667	125	122.333	122.333	79	81	83	81	20	19	20	20	99	99	98	99		部分遗忘	0	0	0	10	是	是	无		步态稳定/没有头晕
1	2	26	43.7	156	1.56	14.0064	大学	无	无	无	无	是	无	95.3333	99.6667	101	98.3333	88	77	76	78	15	18	18	18	98	99	99	99		记忆完全	0	0	0	10	是	是	无		步态稳定/没有头晕
1	1	18	46	174	1.74	13.2184	高中	十二指肠狭窄	十二指肠狭窄切开	无	无	是	无	95.3333	86.6667	86.6667	86.6667	69	67	64	65	16	15	18	18	98	100	100	100		记忆完全	3	0	3	7	否	否	无		步态稳定/没有头晕
1	1	24	65	162	1.62	20.0617	大学	无	无	是	是	是	母：胃良性	71.6667	76.3333	73.3333	73.3333	85	88	82	80	13	15	18	16	98	97	98	98		记忆完全	0	1	0	10	是	是	无		步态稳定/没有头晕
1	2	20	47	161	1.61	14.5963	大学	无	无	无	无	是	父亲：肠癌	102.667	109.667	87.3333	89	85	96	89	80	20	22	20	20	100	99	99	99		记忆完全	0	0	0	10	是	是	无		步态稳定/没有头晕
1	2	24	43	150	1.5	14.3333	大学	无	无	无	无	是	有	92.6667	80	63	67.3333	72	78	73	74	20	20	19	19	99	99	99	99		部分遗忘	0	1	0	10	是	是	无		步态稳定/没有头晕
1	2	26	49	160	1.6	15.3125	大学	无	无	无	无	是	无	72.3333	63	85.6667	84.6667	73	75	72	77	20	20	19	19	99	99	99	99		记忆完全	2	0	2	9	是	是	无		步态稳定/没有头晕
1	1	23	54	165	1.65	16.3636	大学	无	无	无	无	是	无	91.3333	94.3333	84.3333	94.6667	95	79	77	68	20	20	20	16	98	99	99	99		记忆完全	0	0	0	10	是	是	无		步态稳定/没有头晕
1	2	26	43	163	1.63	13.1902	大学	无	无	无	无	是	无	94	101.667	96.6667	95	79	84	78	81	20	18	18	19	98	95	95	95		部分遗忘	0	1	0	10	是	是	无		步态稳定/没有头晕
1	1	22	50	170	1.7	14.7059	大学	无	无	是	无	是	无	96.3333	96.6667	97.3333	93	83	83	84	82	20	18	18	18	100	100	100	100		记忆完全	0	0	0	10	是	是	无		步态稳定/没有头晕
1	2	26	50	158	1.58	15.8228	大学	无	无	无	无	是	无	110.333	117.333	103.667	99.6667	68	95	96	96	20	20	18	18	98	98	100	100		记忆完全	2	0	2	10	是	是	无		步态稳定/没有头晕
1	2	24	52	160	1.6	16.25	研究生	无	阑尾炎术后	无	无	无	父亲、爷爷：肝癌	62.6667	88.6667	80	81	80	82	84	82	20	20	20	20	100	100	98	98		部分遗忘	0	1	0	10	是	是	无		步态稳定/没有头晕
1	2	22	47	165	1.65	14.2424	大学	无	无	无	无	是	无	75	69.6667	69.6667	76.3333	95	88	85	76	20	20	20	19	97	100	100	100		记忆完全	3	0	2	8	是	是	无		步态稳定/没有头晕
1	2	23	43	160	1.6	13.4375	大学	无	无	无	无	是	无	61.3333	71.3333	63.3333	74.3333	84	82	88	90	18	20	20	20	100	99	100	100		部分遗忘	3	0	2	7	是	是	无		步态稳定/没有头晕
1	1	26	70	176	1.76	19.8864	高中	无	无	无	无	无	无	93.3333	124.333	116.667	96.6667	80	78	76	76	20	22	21	17	99	98	98	98		记忆完全	2	1	2	8	是	是	无		步态稳定/没有头晕
1	2	24	60	163	1.63	18.4049	大学	无	无	无	无	是	食管癌	87	84	110.333	110.333	65	86	87	88	20	20	20	17	99	100	98	98		记忆完全	2	0	2	8	是	是	无		步态稳定/没有头晕
1	1	24	59	170	1.7	17.3529	大学	无	无	无	无	是	无	117.333	122	118.333	95	86	85	99	88	18	18	18	18	100	100	98	98		部分遗忘	0	0	0	10	是	是	无		步态稳定/没有头晕
1	1	20	48	171	1.71	14.0351	大学	无	无	无	无	是	无	93	89.6667	87	84.3333	88	72	76	73	18	18	18	16	100	93	96	96		记忆完全	0	0	0	10	是	是	无		步态稳定/没有头晕
1	1	26	56	168	1.68	16.6667	大学	无	无	无	无	是	无	77.3333	74.3333	81	82.3333	83	85	85	86	18	18	20	20	99	99	98	98		记忆完全	3	0	2	7	是	是	无		步态稳定/没有头晕
1	1	25	64	175	1.75	18.2857	高中	胃穿孔	腹腔镜	无	无	是	无	78	85.3333	81.6667	81.6667	88	83	81	82	20	18	18	18	99	99	99	99		记忆完全	4	0	4	7	是	是	无		步态稳定/没有头晕
2	1	25	65	169	1.69	19.2308	大学	无	无	无	无	是	无	101.333	74.6667	73.6667	73.6667	87	65	60	60	15	15	12	12	100	99	90	92		记忆完全	0	0	0	10	是	是	无		步态稳定/没有头晕
2	2	31	72.5	170	1.7	21.3235	高中	无	无	无	无	是	无	107	80.6667	77.6667	77	69	56	57	60	14	13	16	16	98	85	100	100		记忆完全	0	2	0	10	是	是	无		步态稳定/没有头晕
2	2	33	60	163	1.63	18.4049	大学	无	无	无	无	是	无	87	87.3333	82.6667	79	69	65	67	67	21	15	19	19	98	96	87	88		记忆完全	0	0	0	10	是	是	无		步态稳定/没有头晕
2	2	30	52	175	1.75	14.8571	大学	无	有	无	无	是	无	109.333	79.6667	84	82.3333	69	65	59	57	20	18	16	16	100	90	90	92		部分遗忘	0	1	0	10	是	是	无		步态稳定/没有头晕
2	1	30	70	170	1.7	20.5882	大学	无	无	无	无	是	无	89.3333	84.6667	92.3333	91	77	71	73	73	15	20	14	14	99	90	100	100		记忆完全	0	0	0	10	是	是	无		步态稳定/没有头晕
2	1	18	50	174	1.74	14.3678	高中	无	无	无	无	是	无	103	81.6667	82	74	69	55	63	63	21	15	20	20	100	84	94	94		部分遗忘	0	0	0	10	是	是	无		步态稳定/没有头晕
2	1	24	65	162	1.62	20.0617	大学	无	无	无	无	是	无	103.333	83	76.6667	74.3333	70	49	71	69	18	18	17	15	100	96	100	100		记忆完全	0	0	0	10	是	是	无		步态稳定/没有头晕
2	1	27	70	180	1.8	19.4444	大学	无	无	无	无	是	无	97.3333	80.6667	79.6667	84	79	58	61	61	14	13	15	16	98	100	100	99		部分遗忘	0	1	0	10	是	是	无		步态稳定/没有头晕
2	2	23	50	165	1.65	15.1515	大学	无	无	无	无	是	无	100.667	75.6667	84.6667	79.3333	86	61	73	73	18	14	17	17	99	96	100	100		记忆完全	0	0	0	10	是	是	无		步态稳定/没有头晕
2	1	25	62	177	1.77	17.5141	高中	无	无	无	无	是	无	58.3333	59.6667	61.3333	63.6667	71	63	65	70	18	20	19	17	98	98	97	98		部分遗忘	0	1	0	10	是	是	无		步态稳定/没有头晕
2	1	27	62	170	1.7	18.2353	大学	无	无	无	无	是	无	62	66.6667	70.6667	67	60	67	63	69	19	15	15	18	97	97	97	97		记忆完全	0	0	0	10	是	是	无		步态稳定/没有头晕
2	1	21	59	180	1.8	16.3889	大学	无	无	无	无	是	无	68.6667	64.6667	71	65.6667	84	65	66	69	15	11	12	20	98	99	99	99		记忆完全	0	0	0	10	是	是	无		步态稳定/没有头晕
2	2	26	67	163	1.63	20.5521	大学	无	无	无	无	是	无	69.6667	68	68.6667	76	63	71	56	54	19	17	17	13	98	95	94	92		记忆完全	0	0	0	10	是	是	无		步态稳定/没有头晕
2	1	29	55	179	1.79	15.3631	高中	无	无	无	无	是	无	86.3333	81.3333	75	75.6667	83	62	65	66	19	17	14	16	98	96	96	95		记忆完全	0	0	0	10	是	是	无		步态稳定/没有头晕
2	2	27	46	169	1.69	13.6095	大学	无	无	无	无	是	无	83	81.3333	81.3333	77	74	67	71	68	23	19	17	13	97	92	92	92		记忆完全	0	1	0	10	是	是	无		步态稳定/没有头晕
2	2	22	45	158	1.58	14.2405	大学	无	无	无	无	是	无	71	77.3333	73	78	77	73	79	84	17	12	13	13	97	97	98	97		部分遗忘	0	0	0	10	是	是	无		步态稳定/没有头晕
2	1	24	54	175	1.75	15.4286	大学	无	无	无	无	是	无	89	70.6667	69.3333	69.3333	79	87	78	72	22	17	19	16	97	93	95	96		部分遗忘	0	2	0	10	是	是	无		步态稳定/没有头晕
2	2	25	51	164	1.64	15.5488	高中	无	有	无	无	是	无	49.3333	60.6667	41.3333	49	81	78	68	87	20	12	14	13	99	94	95	97		记忆完全	0	0	0	10	是	是	无		步态稳定/没有头晕
2	1	25	69	176	1.76	19.6023	大学	无	无	无	无	是	无	82.6667	76	76	80.3333	68	72	66	58	19	12	14	13	97	96	96	95		记忆完全	0	2	0	10	是	是	无		步态稳定/没有头晕
2	2	23	48	171	1.71	14.0351	大学	无	无	无	无	是	无	82	94	85.3333	82.6667	68	68	59	58	17	18	18	15	99	97	96	97		记忆完全	0	0	0	10	是	是	无		步态稳定/没有头晕
2	1	25	50	175	1.75	14.2857	高中	无	无	无	无	是	无	54.3333	65.3333	66.3333	67.3333	89	60	98	82	19	15	16	17	97	98	98	98		记忆完全	0	0	0	10	是	是	无		步态稳定/没有头晕
2	1	26	51	172	1.72	14.8256	大学	无	无	无	无	是	无	82	85	85	87.3333	72	98	60	27	16	13	12	13	99	99	99	99		部分遗忘	0	0	0	10	是	是	无		步态稳定/没有头晕
2	1	29	62	178	1.78	17.4157	大学	无	无	无	无	是	无	77.3333	77.6667	77.6667	75.6667	78	70	74	71	18	14	14	13	98	95	95	95		部分遗忘	0	1	0	10	是	是	无		步态稳定/没有头晕
2	2	27	48	165	1.65	14.5455	大学	无	无	无	无	是	无	81.6667	83.6667	76	85	66	76	59	63	19	18	17	13	99	99	99	97		记忆完全	0	2	0	10	是	是	无		步态稳定/没有头晕
2	1	22	66	180	1.8	18.3333	大学	无	无	无	无	是	无	77.3333	76	75.3333	75	80	59	71	77	16	15	15	14	98	99	99	99		记忆完全	0	0	0	10	是	是	无		步态稳定/没有头晕
2	2	25	44	161	1.61	13.6646	大学	无	无	无	无	是	无	82.3333	78.6667	78	83.3333	76	73	65	66	18	13	13	15	99	93	98	95		记忆完全	0	0	0	10	是	是	黏膜损伤		步态稳定/没有头晕
2	2	23	46	161	1.61	14.2857	高中	无	无	无	无	是	无	83.6667	84.6667	75	87.3333	72	67	60	58	16	13	13	17	96	84	99	96		记忆完全	0	0	0	10	是	是	无		步态稳定/没有头晕
2	1	21	55	178	1.78	15.4494	大学	无	无	无	无	是	无	85.6667	69.6667	84.6667	73.3333	93	61	65	61	20	19	12	14	99	95	87	89		记忆完全	0	1	0	10	是	是	无		步态稳定/没有头晕
2	2	23	45	156	1.56	14.4231	大学	无	有	无	无	是	无	78.3333	77.3333	74.3333	75.6667	78	70	74	71	18	14	14	21	98	95	95	95		记忆完全	0	0	0	10	是	是	无		步态稳定/没有头晕
2	2	29	47	161	1.61	14.5963	大学	无	无	无	无	是	无	82.3333	83.6667	82.6667	86.3333	66	76	59	63	19	18	17	13	99	87	84	91		部分遗忘	0	3	0	9	是	是	无		需要帮助
2	2	27	54	161	1.61	16.7702	高中	无	无	无	无	是	无	78	77	75	74.3333	80	59	71	74	16	15	15	16	98	93	99	93		部分遗忘	0	0	0	10	是	是	无		步态稳定/没有头晕
2	1	24	70	174	1.74	20.1149	大学	无	无	无	无	是	无	82.3333	80	84.6667	82.6667	76	73	65	63	18	13	13	14	95	93	98	95		记忆完全	0	0	0	10	是	是	无		步态稳定/没有头晕
2	2	24	64	163	1.63	19.6319	大学	无	有	无	无	是	无	88.6667	85.3333	75	74.3333	82	67	60	75	17	13	13	18	96	91	91	98		记忆完全	0	2	0	10	是	是	无		需要帮助
2	2	20	59	169	1.69	17.4556	大学	无	无	无	无	是	无	86.3333	85.3333	88.6667	84.6667	93	67	70	66	16	19	19	15	99	84	90	86		记忆完全	0	0	0	10	是	是	无		步态稳定/没有头晕
2	1	25	60	176	1.76	17.0455	高中	无	无	无	无	是	无	84.3333	80.3333	74.3333	76.3333	88	57	70	64	22	14	14	13	99	84	89	97		记忆完全	0	3	0	8	是	是	无		需要帮助
2	2	28	60	159	1.59	18.8679	初中及以下	无	无	无	无	是	无	87	86	80.6667	87.3333	76	82	64	76	18	18	16	14	100	89	84	89		部分遗忘	0	0	0	10	是	是	无		步态稳定/没有头晕
2	1	28	59	173	1.73	17.052	大学/专	无	无	是	是	是	无	82.3333	85.6667	85.6667	83	80	67	63	67	19	15	15	18	100	90	93	95		记忆完全	0	2	0	9	是	是	无		步态稳定/没有头晕
2	2	21	51	159	1.59	16.0377	大学	无	无	无	无	是	无	86.6667	79.6667	75.6667	84	76	63	55	61	16	13	13	16	99	96	95	89		记忆完全	0	0	0	10	是	是	无		步态稳定/没有头晕
2	1	25	61	173	1.73	17.6301	初中	无	无	无	无	是	无	84.3333	86.6667	80.6667	86	78	67	61	58	16	14	14	13	100	97	98	97		记忆完全	0	2	0	10	是	是	无		需要帮助
2	2	31	47	171	1.71	13.7427	大学	无	无	无	无	是	无	84.6667	86.3333	85	69.3333	80	65	58	52	15	13	15	13	100	84	89	90		部分遗忘	0	3	0	10	是	是	出血		需要帮助
2	2	22	54	163	1.63	16.5644	大学	无	无	无	无	是	无	87.3333	76	82	76.6667	76	62	78	66	16	19	15	15	100	93	96	94		记忆完全	0	0	0	10	是	是	无		步态稳定/没有头晕
2	1	25	67	177	1.77	18.9266	大学	无	无	无	无	是	无	83.6667	85	83	83	89	66	70	73	18	14	14	13	100	89	98	87		记忆完全	0	1	0	10	是	是	无		步态稳定/没有头晕
2	1	22	66	178	1.78	18.5393	大学	无	有	无	无	是	无	86	78	84.6667	75.6667	82	71	64	58	20	18	18	14	98	86	97	98		记忆完全	0	0	0	10	是	是	无		步态稳定/没有头晕
2	2	22	49	166	1.66	14.759	大学	无	无	无	无	是	无	86.6667	83.6667	76.6667	80	87	73	70	66	13	15	11	15	99	89	98	89		部分遗忘	0	1	0	10	是	是	无		步态稳定/没有头晕
2	2	28	51	165	1.65	15.4545	高中	无	无	无	无	是	无	84.3333	87.3333	85	88.6667	72	72	60	58	16	13	13	17	99	84	99	96		记忆完全	0	0	0	10	是	是	无		步态稳定/没有头晕
2	1	19	50	178	1.78	14.0449	初中及以下	无	无	无	无	是	无	86.3333	72	70.6667	74.6667	62	61	65	61	22	19	12	14	98	95	84	89		部分遗忘	0	0	0	10	是	是	无		步态稳定/没有头晕
2	1	27	64	171	1.71	18.7135	大学/专	无	有	是	是	是	无	79	79.6667	78.3333	76.6667	78	70	74	69	18	14	16	21	100	95	95	95		记忆完全	0	3	0	10	是	是	无		需要帮助
2	2	23	50	163	1.63	15.3374	高中	无	无	无	无	是	无	86.3333	86.6667	77	85	66	76	59	63	19	18	17	15	98	87	84	91		记忆完全	0	0	0	10	是	是	无		步态稳定/没有头晕
2	1	19	49	178	1.78	13.764	高中	无	无	无	无	是	无	78.6667	78.3333	77.6667	74.3333	80	59	71	71	16	15	15	17	100	93	99	94		记忆完全	0	0	0	4	否	否	穿孔	1	需要帮助
2	1	25	63	169	1.69	18.6391	大学/专	无	无	无	无	是	无	83	81	78.3333	84.3333	76	73	65	66	13	13	13	13	99	93	98	93		部分遗忘	0	0	0	3	否	否	穿孔	1	需要帮助
2	1	33	67	178	1.78	18.8202	大学	无	无	无	无	是	无	93	79.6667	73.3333	75	78	67	74	73	18	14	14	13	100	95	95	95		部分遗忘	0	0	0	4	否	否	穿孔	1	需要帮助
2	2	24	48	166	1.66	14.4578	大学	无	无	无	无	是	无	80.6667	82.6667	75	89	66	76	59	63	19	18	16	16	100	87	90	96		记忆完全	0	0	0	3	否	否	穿孔	1	需要帮助
2	1	30	70	170	1.7	20.5882	高中	无	无	无	无	是	无	83.3333	94	90.4444	76.6667	70	62	62	62	21	20	20	20	99	92	92	91		记忆完全	0	0	0	10	是	是	无		步态稳定/没有头晕
2	1	32	66	167	1.67	19.7605	初中及以下	无	无	是	是	是	无	104.667	67.6667	80	84.6667	51	49	55	52	18	14	20	17	99	88	99	97		记忆完全	0	0	0	10	是	是	无		步态稳定/没有头晕
2	2	27	47	156	1.56	15.0641	研究生	无	有	无	无	是	直肠癌	63.6667	55.3333	58.1111	60.3333	71	66	67	68	21	18	19	16	99	97	96	97		记忆完全	0	0	0	10	是	是	无		步态稳定/没有头晕
2	1	18	50	120	1.2	20.8333	初中及以下	无	无	无	无	无	无	97.6667	67.6667	77.6667	67.3333	84	67	72	70	22	18	18	18	99	96	96	96		部分遗忘	0	0	0	10	是	是	无		步态稳定/没有头晕
2	1	25	59	175	1.75	16.8571	高中	无	无	无	无	是	无	97.6667	79.6667	85.6667	79	70	55	59	60	18	14	15	15	99	90	95	94		部分遗忘	0	3	0	9	是	是	无		需要帮助
2	1	23	52	177	1.77	14.6893	大学	无	无	无	无	是	无	108.333	84.6667	92.5556	77.3333	75	61	55	62	21	14	17	17	100	92	96	94		部分遗忘	0	3	0	9	是	是	无		需要帮助
2	2	25	48	170	1.7	14.1176	初中	无	无	无	无	是	无	105.333	92	80.6667	80	78	67	69	65	19	12	16	20	98	84	90	87		记忆完全	0	0	0	10	是	是	无		步态稳定/没有头晕
2	1	28	65	162	1.62	20.0617	高中	无	无	无	无	是	无	97.6667	82	76.3333	83	87	70	93	63	21	16	12	12	98	92	95	97		部分遗忘	0	0	0	10	否	否	无		步态稳定/没有头晕
2	1	31	70	172	1.72	20.3488	大学	无	无	无	无	是	无	102.667	84	80.6667	85.6667	86	62	65	56	20	15	12	12	100	95	98	94		部分遗忘	0	1	0	10	是	是	无		步态稳定/没有头晕
2	1	37	71	175	1.75	20.2857	研究生	无	无	是	是	是	无	93	76.6667	76.6667	81	82	65	67	66	18	14	12	11	100	94	94	99		记忆完全	0	0	0	10	是	是	无		步态稳定/没有头晕
2	1	25	65	176	1.76	18.4659	高中	无	无	无	无	是	无	96.6667	75.6667	80.6667	82	85	57	47	56	19	17	13	12	100	89	85	96		部分遗忘	0	3	0	9	是	是	无		需要帮助
2	1	19	60	171	1.71	17.5439	初中	无	无	无	无	是	无	101	79.3333	88	75.6667	67	52	59	55	20	15	12	14	98	96	96	96		部分遗忘	0	0	0	10	是	是	无		步态稳定/没有头晕
2	2	30	60	161	1.61	18.6335	大学	无	有	无	无	是	外公：直肠ca	102	90.6667	79.6667	93.3333	82	61	61	61	19	16	14	12	99	84	96	95		部分遗忘	0	0	0	9	是	是	无		步态稳定/没有头晕
2	2	24	47	164	1.64	14.3293	大学	无	无	无	无	是	无	84	78.3333	75	88	70	60	61	66	19	14	14	16	97	99	84	94		部分遗忘	0	0	0	9	是	是	无		步态稳定/没有头晕
2	2	22	65	159	1.59	20.4403	高中	高血压	有	无	无	是	无	94	89	93	101	63	65	64	65	21	11	13	13	98	96	94	95		记忆完全	0	0	0	10	是	是	无		步态稳定/没有头晕
2	2	27	47	160	1.6	14.6875	大学	无	无	无	无	是	无	100.333	73.3333	84.6667	92	88	70	65	66	20	15	13	13	100	99	89	98		部分遗忘	0	0	0	10	是	是	无		步态稳定/没有头晕
2	2	25	50	160	1.6	15.625	大学	无	无	无	无	是	无	97.3333	92.3333	81.6667	85.6667	87	67	57	61	18	14	11	11	98	90	99	94		部分遗忘	0	0	0	9	是	是	无		步态稳定/没有头晕
2	1	25	60	177	1.77	16.9492	研究生	无	无	无	无	是	无	103.667	81	79.6667	77.3333	92	70	70	66	20	14	12	16	98	97	99	95		部分遗忘	0	0	0	10	是	是	无		步态稳定/没有头晕
2	2	20	52	155	1.55	16.7742	初中	无	无	无	无	是	无	101	84.3333	83	84.3333	91	70	69	68	19	17	14	17	99	99	100	96		记忆完全	0	2	0	9	是	是	无		步态稳定/没有头晕
2	2	21	49	160	1.6	15.3125	初中	无	有	无	无	是	父亲：胃	98.3333	76.3333	81.6667	76.6667	88	61	65	86	20	16	15	15	98	98	87	96		部分遗忘	0	2	0	9	是	是	无		步态稳定/没有头晕
2	1	27	67	173	1.73	19.3642	大学	无	无	无	无	是	无	98	86.3333	92.3333	86.3333	85	66	62	65	20	14	16	15	99	84	100	93		记忆完全	0	0	0	10	是	是	无		步态稳定/没有头晕
2	2	18	48	160	1.6	15	高中	无	无	无	无	是	无	97.6667	78.3333	74.6667	79.6667	87	77	67	71	20	18	17	15	100	99	97	94		记忆完全	0	2	0	10	是	是	无		步态稳定/没有头晕
2	2	26	47	162	1.62	14.5062	初中	无	无	无	无	是	无	88	87.3333	84.6667	85.6667	78	65	65	67	19	16	14	14	99	90	96	89		部分遗忘	0	0	0	9	是	是	无		步态稳定/没有头晕
2	2	23	45	168	1.68	13.3929	大学	无	无	无	无	是	无	90	85	75.6667	90.6667	77	66	56	59	19	17	11	13	98	96	96	99		部分遗忘	0	0	0	10	是	是	无		步态稳定/没有头晕
2	1	18	52	167	1.67	15.5689	高中	无	无	无	无	是	无	99	86	75.6667	84.6667	74	66	69	69	19	17	15	14	98	88	90	99		部分遗忘	0	0	0	10	是	是	无		步态稳定/没有头晕
2	2	18	43	158	1.58	13.6076	高中	无	无	无	无	是	无	105	79.6667	80.6667	75.6667	75	62	72	59	21	13	14	15	100	97	94	100		部分遗忘	0	3	0	9	是	是	无		步态稳定/没有头晕
2	2	32	55	156	1.56	17.6282	高中	无	无	无	无	是	无	93	82.6667	87.3333	75.6667	74	65	60	55	17	16	14	14	100	89	92	99		记忆完全	0	0	0	10	是	是	无		步态稳定/没有头晕
2	1	32	71	172	1.72	20.6395	初中及以下	无	无	无	无	是	无	103.667	81	79.6667	80.6667	76	62	62	67	18	17	16	17	100	99	99	100		部分遗忘	0	2	0	8	是	是	无		步态稳定/没有头晕
2	1	29	65	172	1.72	18.8953	高中	无	无	无	无	是	无	98.6667	74.6667	78.6667	87.3333	86	62	63	64	15	16	15	16	96	98	99	97		记忆完全	0	2	0	9	是	是	无		步态稳定/没有头晕
2	1	23	60	170	1.7	17.6471	初中及以下	无	无	无	无	是	无	109	84.6667	85.6667	79.6667	85	65	66	59	19	14	14	14	99	98	98	96		记忆完全	0	0	0	9	是	是	无		步态稳定/没有头晕
2	2	31	61	162	1.62	18.8272	高中	无	无	无	无	是	无	105	81.6667	77.3333	79.6667	73	56	67	62	17	15	11	14	98	89	92	96		部分遗忘	0	0	0	9	是	是	无		步态稳定/没有头晕
2	1	32	69	176	1.76	19.6023	研究生	无	无	无	无	是	无	102	88.3333	84.3333	78.6667	64	69	87	59	18	14	20	17	99	99	97	90		记忆完全	0	0	0	8	是	是	无		步态稳定/没有头晕
2	2	29	52	156	1.56	16.6667	研究生	无	无	无	无	是	母：肠	97	74.6667	76.6667	93	76	62	62	62	22	11	12	15	98	99	96	94		记忆完全	0	0	0	8	是	是	无		步态稳定/没有头晕
2	1	26	58	170	1.7	17.0588	大学/专	无	无	无	无	是	无	101	76.6667	86.3333	76.3333	66	70	69	75	21	16	17	16	97	100	94	92		记忆完全	0	3	0	9	是	是	无		需要帮助
2	2	27	48	164	1.64	14.6341	初中及以下	无	有	无	无	是	无	98	86.3333	77.3333	80.6667	70	67	68	62	19	17	16	14	99	99	96	99		部分遗忘	0	0	0	10	是	是	无		步态稳定/没有头晕
2	1	30	58	166	1.66	17.4699	初中及以下	无	无	无	无	是	无	97.3333	76	86	86.3333	76	62	66	67	18	12	12	15	97	87	89	99		记忆完全	0	0	0	8	是	是	无		步态稳定/没有头晕
2	2	25	48	170	1.7	14.1176	初中	无	无	无	无	是	无	105.333	92	80.6667	80	78	67	69	65	19	12	16	20	98	88	90	87		部分遗忘	0	0	0	10	是	是	无		步态稳定/没有头晕
2	1	26	66	177	1.77	18.6441	大学	无	有	无	无	是	无	97.3333	80.6667	79.6667	84	67	58	62	61	17	13	15	16	98	99	99	99		记忆完全	0	0	0	10	是	是	无		步态稳定/没有头晕
3	1	30	53	177	1.77	14.9718	初中及以下	无	无	无	无	是	无	95.3333	107	103.111	104.407	74	80	81	70	20	20	20	20	99	99	100	100		记忆完全	4	0	3	7	是	是	无		步态稳定/没有头晕
3	1	31	61	168	1.68	18.1548	初中及以下	无	无	无	无	是	无	89.6667	96.3333	94.1111	94.8519	77	76	78	77	20	20	20	20	100	99	100	100		记忆完全	3	0	2	7	否	否	无		步态稳定/没有头晕
3	2	23	46	159	1.59	14.4654	高中	无	无	无	无	是	无	80.6667	99.3333	93.1111	95.1852	78	71	78	80	20	20	20	20	99	99	100	100		记忆完全	6	0	4	6	否	否	无		步态稳定/没有头晕
3	1	22	61	165	1.65	18.4848	大学	无	无	无	无	是	无	98.6667	92	80.6667	80	78	67	69	65	18	18	18	20	98	99	97	99		记忆完全	4	0	3	7	是	是	无		步态稳定/没有头晕
3	1	23	55	158	1.58	17.4051	初中	无	无	无	无	是	无	87.6667	82	92.3333	83	81	78	77	63	18	16	18	19	98	97	95	97		记忆完全	4	0	3	6	是	是	无		步态稳定/没有头晕
3	1	35	69	174	1.74	19.8276	大学	无	无	无	无	是	无	92.6667	84	80.6667	85.3333	86	62	75	87	18	18	17	18	100	98	98	94		记忆完全	3	0	2	7	是	是	无		步态稳定/没有头晕
3	1	22	50	155	1.55	16.129	初中	无	无	无	无	是	无	86.3333	98	92.3333	98	82	65	70	66	18	18	18	17	100	96	97	99		记忆完全	3	0	3	7	是	是	无		步态稳定/没有头晕
3	1	28	70	163	1.63	21.4724	初中	无	无	无	无	是	无	93.3333	86.3333	80.6667	82	85	70	70	89	19	17	20	18	100	98	97	96		记忆完全	5	0	5	5	是	是	无		步态稳定/没有头晕
3	1	21	61	173	1.73	17.6301	大学	无	无	无	无	是	无	97.6667	86	94.6667	87.6667	67	71	77	78	18	18	17	18	98	96	96	96		记忆完全	4	0	4	7	是	是	无		步态稳定/没有头晕
3	2	18	45	167	1.67	13.4731	大学	无	无	无	无	是	外公：直肠ca	102	94	86.3333	100	82	61	61	77	19	19	19	20	99	99	96	98		记忆完全	2	1	3	7	否	否	无		步态稳定/没有头晕
3	2	27	44	160	1.6	13.75	大学	无	无	无	无	是	无	84	87.6667	81	88	70	69	61	76	18	18	18	16	100	100	89	98		记忆完全	6	0	6	5	是	是	无		步态稳定/没有头晕
3	2	22	47	170	1.7	13.8235	高中	高血压	无	无	无	是	无	90.6667	82.3333	97.6667	101.333	63	66	77	76	18	19	19	18	98	100	94	98		记忆完全	4	0	3	7	是	是	无		步态稳定/没有头晕
3	1	19	51	175	1.75	14.5714	大学	无	无	无	无	是	无	100.333	98	98	92	88	75	65	70	20	19	17	18	100	99	96	98		记忆完全	3	0	2	8	是	是	无		步态稳定/没有头晕
3	2	27	50	160	1.6	15.625	高中	无	无	无	无	是	无	97.3333	98	98	89	87	70	71	61	22	16	19	20	98	98	99	98		记忆完全	2	1	3	5	是	是	无		步态稳定/没有头晕
3	1	22	50	160	1.6	15.625	大学	无	无	无	无	是	无	103.667	87.6667	84.6667	88.3333	92	71	75	66	21	18	19	17	98	97	99	99		记忆完全	4	0	3	7	是	是	无		步态稳定/没有头晕
3	1	19	48	166	1.66	14.4578	大学	无	无	无	无	是	无	101	84.3333	86.3333	91	91	87	82	72	19	17	18	18	99	99	100	96		记忆完全	2	0	2	7	否	否	无		步态稳定/没有头晕
3	2	40	61	156	1.56	19.5513	大学	无	无	无	无	是	父亲：胃	98.3333	98	98	98	88	72	70	86	17	18	17	19	98	98	98	96		记忆完全	3	0	2	6	是	是	无		步态稳定/没有头晕
3	1	22	62	165	1.65	18.7879	高中	高血压	无	无	无	是	无	94.6667	86.3333	92.3333	86.3333	85	70	75	77	20	18	17	20	99	96	100	97		记忆完全	4	0	2	7	是	是	无		步态稳定/没有头晕
3	1	26	63	160	1.6	19.6875	大学	无	无	无	无	是	无	97.6667	86.6667	92.3333	86.3333	87	77	76	71	19	18	18	16	100	99	97	97		记忆完全	5	0	4	5	否	否	无		步态稳定/没有头晕
3	2	34	52	158	1.58	16.4557	研究生	无	无	无	无	是	无	90	87.3333	84.6667	85.6667	78	65	70	67	17	16	20	18	99	97	96	98		记忆完全	5	0	5	7	是	是	无		步态稳定/没有头晕
3	2	19	45	163	1.63	13.8037	研究生	无	无	无	无	是	无	96.6667	88.3333	92.3333	89.6667	77	77	71	59	18	17	20	18	98	96	96	99		记忆完全	2	0	2	7	是	是	无		步态稳定/没有头晕
3	1	25	57	157	1.57	18.1529	高中	无	无	无	无	是	无	96.3333	92.6667	85.6667	91.3333	74	75	70	76	17	17	18	17	98	100	99	99		记忆完全	5	0	5	5	是	是	无		步态稳定/没有头晕
3	2	35	52	156	1.56	16.6667	大学	无	无	无	无	是	无	105	98	90.6667	85.6667	75	77	69	75	17	19	19	18	100	97	97	100		记忆完全	2	0	2	5	否	否	出血		步态稳定/没有头晕
3	2	22	44	163	1.63	13.4969	高中	无	无	无	无	是	无	93	89.3333	94	85	74	71	77	77	19	16	20	18	100	100	97	99		记忆完全	4	0	4	7	是	是	无		步态稳定/没有头晕
3	1	45	64	160	1.6	20	初中及以下	无	无	无	无	是	无	103.667	84.3333	83	84	76	75	79	67	17	17	17	18	100	99	99	100		记忆完全	4	0	4	7	是	是	无		步态稳定/没有头晕
3	1	19	52	179	1.79	14.5251	高中	无	无	无	无	是	无	98.6667	87.3333	88.6667	96.6667	86	77	73	74	18	18	18	17	96	98	99	97		记忆完全	2	0	2	9	是	是	无		步态稳定/没有头晕
3	1	26	57	179	1.79	15.9218	初中及以下	无	无	无	无	是	无	109	91.3333	89	85.6667	85	77	72	67	22	19	19	18	99	98	98	96		记忆完全	5	0	5	7	是	是	无		步态稳定/没有头晕
3	1	38	70	176	1.76	19.8864	高中	无	无	是	是	是	无	105	92.3333	90.3333	85.6667	73	70	66	62	19	17	20	17	98	100	97	96		记忆完全	4	0	4	5	是	是	无		步态稳定/没有头晕
3	2	31	60	155	1.55	19.3548	研究生	无	无	无	无	是	无	102	91.6667	98	98	64	69	68	79	18	18	20	18	99	99	97	98		记忆完全	3	0	3	5	是	是	出血		步态稳定/没有头晕
3	1	21	65	174	1.74	18.6782	研究生	无	无	无	无	是	母：肠	97	89.3333	83.3333	99.6667	76	71	70	62	17	17	18	19	98	99	96	94		记忆完全	2	0	2	7	是	是	无		步态稳定/没有头晕
3	1	26	59	171	1.71	17.2515	大学/专	无	无	无	无	是	无	101	83.3333	89.6667	85.6667	66	75	76	75	18	16	17	19	97	100	98	99		记忆完全	3	0	3	5	否	否	无		步态稳定/没有头晕
3	2	31	61	162	1.62	18.8272	初中及以下	无	有	无	无	是	无	91.3333	89.6667	92.3333	90.6667	70	76	66	62	20	17	16	18	99	99	96	99		记忆完全	2	0	2	7	是	是	无		步态稳定/没有头晕
3	1	27	67	172	1.72	19.4767	初中及以下	无	无	无	无	是	无	90.6667	84.3333	89.3333	93.3333	76	68	69	67	17	18	17	17	100	100	89	99		记忆完全	2	0	2	5	否	否	无		步态稳定/没有头晕
3	2	23	47	163	1.63	14.4172	高中	无	有	无	无	是	无	93	89.3333	94	85	77	71	77	77	19	16	20	19	99	100	97	99		记忆完全	4	0	0	7	是	是	无		步态稳定/没有头晕
3	1	27	53	173	1.73	15.3179	大学	无	无	无	无	无	无	100.333	76.3333	86.3333	84.6667	97	99	87	86	18	20	18	19	99	100	100	100		记忆完全	4	0	4	7	是	是	无		步态稳定/没有头晕
3	2	25	46	157	1.57	14.6497	大学	无	无	无	无	是	无	88	82.6667	79.3333	79	113	90	88	83	18	19	20	18	100	100	100	99		记忆完全	2	0	2	8	是	是	无		步态稳定/没有头晕
3	1	26	55	171	1.71	16.0819	高中	无	无	有	无	是	无	102.333	89	74	75	80	82	85	88	18	18	19	18	99	99	99	99		记忆完全	5	0	5	6	否	否	无		步态稳定/没有头晕
3	2	27	55	168	1.68	16.369	大学	无	无	无	无	是	爷爷：胃癌	102.333	92	93	95	70	76	72	68	18	20	19	18	99	98	99	98		记忆完全	2	0	2	8	是	是	无		步态稳定/没有头晕
3	1	30	52	175	1.75	14.8571	初中	无	有	是	是	是	无	100.667	82.3333	78.6667	79.3333	69	65	62	61	24	20	17	17	98	99	98	98		记忆完全	2	0	2	8	是	是	无		步态稳定/没有头晕
3	2	24	65	162	1.62	20.0617	大学	无	无	无	无	是	无	94.6667	88.6667	83.3333	80.6667	70	68	71	67	16	19	18	17	99	98	95	97		记忆完全	2	0	2	8	是	是	无		步态稳定/没有头晕
3	1	23	50	175	1.75	14.2857	大学	无	无	无	有	是	无	94.6667	76.6667	78.6667	81.6667	86	70	73	69	24	18	18	17	99	96	99	100		记忆完全	1	0	1	9	是	是	无		步态稳定/没有头晕
